# Supplementary material for: A new method for measuring treadmill belt velocity fluctuations: effects of treadmill type, body mass and locomotion speed
Source: Sci Rep. 2021 Jan 26;11:2244. doi: 10.1038/s41598-021-81951-9 (PMC7838258; doi:10.1038/s41598-021-81951-9)
Supplement: Supplementary file 1 — Supplementary Information. [file 41598_2021_81951_MOESM1_ESM.xlsx]

## Sheet: Title Page
A new method for measuring treadmill belt velocity fluctuations: effects of treadmill type, body mass and locomotion speed.
Short title:
Tracking belt velocity using motion capture technology
Steffen Willwacher1,2,3*, Kai Daniel Oberländer4,5, Patrick Mai2, Daniela Mählich2, Markus Kurz2,6, Till Koopmann2,7, Dominik Fohrmann2,4, Artur Kantarev2,8, Uwe Gustav Kersting2
1 Offenburg University of Applied Sciences, Department of Mechanical and Process Engineering, Offenburg, Germany
2 German Sport University Cologne, Institute of Biomechanics and Orthopaedics, Cologne, Germany
3 The University of Queensland, School of Human Movement and Nutrition Sciences, St Lucia, Queensland, Australia
4 Motesque Inc., Cologne, Germany
5 Hochschule Fresenius, Cologne, Germany
6 Mid Sweden University, Department of Quality Technology & Mechanical Engineering, Östersund, Sweden
7 The University of Oldenburg, Institute of Sport Science, Oldenburg, Germany
8 German Sport University Cologne, Institute of Exercise Training and Sport Informatics, Cologne, Germany
Key Words: Locomotion, running, walking, metabolic cost, locomotor economy
Word Count: 3995
*Corresponding author:
Steffen Willwacher
Offenburg University of Applied Sciences
Department of Mechanical and Process Engineering
Badstraße 24
77652 Offenburg
Germany
Email: steffen.willwacher@hs-offenburg.de

## Sheet: Avg Belt Vel Stance
	Treadmill 1								Treadmill 2								Treadmill 3								Treadmill 4
Target speed	1.0 m/s	1.5 m/s	2.0 m/s	2.5 m/s	3.0 m/s	3.5 m/s	4.0 m/s	4.5 m/s	1.0 m/s	1.5 m/s	2.0 m/s	2.5 m/s	3.0 m/s	3.5 m/s	4.0 m/s	4.5 m/s	1.0 m/s	1.5 m/s	2.0 m/s	2.5 m/s	3.0 m/s	3.5 m/s	4.0 m/s	4.5 m/s	1.0 m/s	1.5 m/s	2.0 m/s	2.5 m/s	3.0 m/s	3.5 m/s	4.0 m/s	4.5 m/s
S1 (% target speed)	101.276	101.403	101.035	100.674	100.466	100.449	100.456	100.478	102.528	101.073	102.43	102.06	101.156	100.586	99.2665	99.1692	98.8408	99.6151	100.12	99.671	99.7305	99.5037	99.6395	99.7418	100.142	99.9967	99.8624	100.405	100.392	100.375	100.343	100.365
S2 (% target speed)	100.654	100.742	101.823	100.924	101.272	100.739	100.742	100.814	101.927	101.182	102.537	102.597	102.406	101.988	101.725	101.368	98.5433	99.3005	99.8468	100.299	99.9264	100.004	99.9267	99.7864	100.261	100.156	100.075	100.431	100.428	100.426	100.411	100.428
S3 (% target speed)	102.628	102.244	101.643	100.325	100.582	100.44	100.453	100.479	101.481	101.372	102.528	103.009	101.96	102.249	101.372	100.861	99.1029	99.7603	100.4	100.287	100.274	100.185	99.7954	99.8979	100.22	100.165	100.071	100.426	100.423	100.417	100.437	100.447
S4 (% target speed)	100.556	101.027	101.881	100.94	100.508	100.484	101.084	100.587	102.205	101.51	102.604	102.74	102.094	102.02	101.322	101.119	98.4126	99.6172	99.9936	100.097	99.8691	99.9599	99.7461	99.6888	100.254	100.09	100.048	100.441	100.416	100.416	100.395	99.6962
S5 (% target speed)	102.335	100.962	100.774	100.914	100.94	101.279	100.784	100.607	102.273	101.458	102.256	103.299	102.525	102.447	101.104	100.31	98.3795	99.6234	99.9573	99.7271	100.032	99.9538	99.7211	99.7368	100.173	100.098	99.9937	100.381	100.342	100.366	100.378	100.399
S6 (% target speed)	101.019	100.71	101.836	100.567	100.374	100.993	100.574	100.009	102.004	101.063	102.228	102.275	102.402	102.802	102.047	100.925	98.517	99.9167	100.103	99.9701	99.7768	99.8587	99.8452	99.6555	100.219	100.131	100.065	100.421	100.406	100.409	100.384	100.409
S7 (% target speed)	102.316	102.005	101.097	101.198	100.621	100.546	100.483	100.794	101.77	101.17	101.633	102.764	101.773	102.186	101.837	101.154	98.9798	99.3866	100.048	98.6288	98.4159	98.4855	98.813	98.953	100.25	100.179	100.132	100.415	100.425	100.452	100.487	100.478
Mean	101.541	101.299	101.441	100.792	100.68	100.704	100.654	100.538	102.027	101.261	102.317	102.678	102.045	102.04	101.239	100.701	98.6823	99.6028	100.067	99.8114	99.7178	99.7071	99.641	99.6372	100.217	100.117	100.035	100.417	100.405	100.409	100.405	100.317

## Sheet: Avg Belt Vel Cycle
	Treadmill 1								Treadmill 2								Treadmill 3								Treadmill 4
Target speed	1.0 m/s	1.5 m/s	2.0 m/s	2.5 m/s	3.0 m/s	3.5 m/s	4.0 m/s	4.5 m/s	1.0 m/s	1.5 m/s	2.0 m/s	2.5 m/s	3.0 m/s	3.5 m/s	4.0 m/s	4.5 m/s	1.0 m/s	1.5 m/s	2.0 m/s	2.5 m/s	3.0 m/s	3.5 m/s	4.0 m/s	4.5 m/s	1.0 m/s	1.5 m/s	2.0 m/s	2.5 m/s	3.0 m/s	3.5 m/s	4.0 m/s	4.5 m/s
S1 (% target speed)	101.074	101.425	101.179	101.088	101.007	101.017	101.074	101.204	101.326	100.221	101.654	102.773	101.948	101.743	100.41	100.356	99.2204	100.126	100.509	100.634	100.593	100.716	100.834	100.868	100.34	100.356	100.37	100.379	100.376	100.367	100.36	100.355
S2 (% target speed)	100.731	100.798	101.903	101.232	101.584	101.128	101.098	101.183	101.071	100.502	102.007	103.069	102.812	102.442	102.054	101.733	99.3107	100.056	100.486	100.629	100.585	100.74	100.841	100.893	100.401	100.403	100.405	100.4	100.414	100.409	100.409	100.408
S3 (% target speed)	102.468	102.183	101.599	100.805	100.994	100.963	100.994	101.094	100.555	100.454	101.661	103.141	102.43	102.745	101.819	101.401	99.1722	100.019	100.445	100.599	100.651	100.713	100.796	100.87	100.377	100.392	100.391	100.389	100.397	100.39	100.397	100.395
S4 (% target speed)	100.483	100.919	101.758	101.358	100.958	100.931	101.531	101.092	101.129	100.639	101.847	103.304	102.58	102.619	102.011	101.793	99.3451	100.161	100.526	100.608	100.564	100.777	100.816	100.887	100.43	100.389	100.401	100.4	100.397	100.39	100.385	99.941
S5 (% target speed)	102.323	100.965	100.848	101.224	101.249	101.694	101.221	101.182	101.284	100.615	101.758	103.632	102.767	102.651	101.473	100.885	99.1612	100.091	100.497	100.608	100.617	100.717	100.784	100.884	100.387	100.391	100.392	100.392	100.395	100.382	100.383	100.381
S6 (% target speed)	100.956	100.7	101.794	101.073	100.759	101.436	101.078	100.507	101.245	100.324	101.505	102.672	102.791	103.091	102.384	101.373	99.1231	100.098	100.482	100.637	100.613	100.716	100.811	100.882	100.363	100.374	100.385	100.387	100.387	100.381	100.379	100.382
S7 (% target speed)	102.217	101.987	101.065	101.792	101.303	101.126	101.134	101.448	101.031	100.424	101.121	103.351	102.469	102.884	102.501	102.019	99.3471	100.01	100.459	100.611	100.558	100.737	100.829	100.845	100.389	100.395	100.401	100.391	100.396	100.389	100.397	100.391
Mean	101.464	101.283	101.449	101.225	101.122	101.185	101.161	101.101	101.092	100.454	101.65	103.134	102.542	102.596	101.807	101.366	99.24	100.08	100.486	100.618	100.597	100.731	100.816	100.876	100.384	100.386	100.392	100.391	100.395	100.387	100.387	100.322

## Sheet: Belt Velocity Reduction
	Treadmill 1								Treadmill 2								Treadmill 3								Treadmill 4
Target speed	1.0 m/s	1.5 m/s	2.0 m/s	2.5 m/s	3.0 m/s	3.5 m/s	4.0 m/s	4.5 m/s	1.0 m/s	1.5 m/s	2.0 m/s	2.5 m/s	3.0 m/s	3.5 m/s	4.0 m/s	4.5 m/s	1.0 m/s	1.5 m/s	2.0 m/s	2.5 m/s	3.0 m/s	3.5 m/s	4.0 m/s	4.5 m/s	1.0 m/s	1.5 m/s	2.0 m/s	2.5 m/s	3.0 m/s	3.5 m/s	4.0 m/s	4.5 m/s
S1 (% target speed)	-10.7519	-14.3083	-14.1677	-8.36746	-8.17132	-7.76026	-7.48747	-7.35099	-7.79608	-9.31708	-10.9671	-8.00745	-9.52683	-13.2806	-14.7227	-15.048	-21.5311	-27.1713	-29.337	-18.058	-17.2977	-16.3669	-14.7311	-13.8583	-4.2309	-6.47573	-8.85788	-3.43943	-3.65224	-3.51389	-3.86222	-4.14181
S2 (% target speed)	-7.03705	-8.99432	-8.96662	-5.77401	-5.4367	-5.04865	-4.76151	-4.51654	-5.1312	-6.20878	-6.70263	-5.81839	-5.1296	-4.85774	-4.31348	-4.19056	-14.6559	-17.3391	-19.9927	-12.6038	-11.9249	-10.8506	-9.96211	-9.53004	-2.80248	-3.9201	-5.64629	-2.15219	-2.09217	-2.24312	-2.39544	-2.74106
S3 (% target speed)	-7.69218	-10.0463	-10.5534	-7.92406	-7.76014	-7.33938	-7.00699	-7.06479	-4.02479	-5.6407	-7.45707	-7.2002	-8.30864	-8.84939	-9.79553	-10.5062	-15.0101	-23.8517	-27.0484	-16.5167	-14.8324	-13.5159	-13.128	-12.5458	-3.30508	-5.79238	-7.26245	-3.21657	-3.28976	-4.0985	-4.86248	-4.63519
S4 (% target speed)	-7.67849	-10.2692	-11.009	-7.90546	-7.33415	-6.84533	-6.61082	-6.49423	-9.01724	-8.91849	-9.19348	-7.9287	-7.09067	-8.66018	-10.2077	-9.92631	-17.8587	-22.6204	-25.6752	-16.3176	-15.3061	-14.6878	-13.9931	-13.3758	-3.78758	-4.39137	-6.30268	-3.67383	-4.08687	-4.91054	-5.63785	-7.15159
S5 (% target speed)	-9.66139	-10.7361	-11.4259	-7.9102	-7.1647	-6.75564	-6.50033	-6.37528	-6.65943	-6.01911	-6.20395	-6.40981	-5.25828	-5.44099	-7.92649	-8.6239	-21.7508	-20.4844	-23.8279	-18.304	-16.4375	-14.9396	-14.1128	-13.3272	-3.53273	-4.77728	-7.838	-2.66095	-3.32877	-3.2028	-4.07427	-4.56463
S6 (% target speed)	-6.76568	-8.43461	-9.2046	-6.99141	-6.64911	-6.42306	-6.10787	-5.79293	-5.24226	-4.89272	-5.81811	-6.10954	-5.35463	-4.5155	-5.41836	-6.14506	-16.2113	-16.7877	-22.5122	-15.9905	-15.0872	-13.2987	-12.8539	-12.5123	-2.77358	-3.86833	-5.43534	-3.37415	-3.40733	-3.90661	-3.86284	-4.80157
S7 (% target speed)	-5.44933	-8.18696	-8.32572	-7.58898	-7.13241	-6.40496	-6.18587	-5.92531	-5.31977	-5.51843	-5.59721	-6.47949	-6.08538	-5.87572	-5.97268	-6.90039	-11.789	-19.3216	-19.6647	-17.2059	-15.1972	-13.7532	-12.2998	-11.3395	-2.54375	-3.84208	-6.02443	-3.87713	-3.10741	-3.61772	-4.05468	-4.66227
Mean	-7.86228	-10.1394	-10.5219	-7.49451	-7.09265	-6.6539	-6.38012	-6.21715	-6.17011	-6.64504	-7.41994	-6.85051	-6.67915	-7.35431	-8.33669	-8.76293	-16.9724	-21.0823	-24.0083	-16.4281	-15.1547	-13.9161	-13.0116	-12.3556	-3.2823	-4.72389	-6.76672	-3.19918	-3.28065	-3.64188	-4.10711	-4.67116

## Sheet: Time Min Belt Velocity
	Treadmill 1								Treadmill 2								Treadmill 3								Treadmill 4
Target speed	1.0 m/s	1.5 m/s	2.0 m/s	2.5 m/s	3.0 m/s	3.5 m/s	4.0 m/s	4.5 m/s	1.0 m/s	1.5 m/s	2.0 m/s	2.5 m/s	3.0 m/s	3.5 m/s	4.0 m/s	4.5 m/s	1.0 m/s	1.5 m/s	2.0 m/s	2.5 m/s	3.0 m/s	3.5 m/s	4.0 m/s	4.5 m/s	1.0 m/s	1.5 m/s	2.0 m/s	2.5 m/s	3.0 m/s	3.5 m/s	4.0 m/s	4.5 m/s
S1 (% stance phase)	22.5472	20.0385	19.4171	38.8172	39.1151	39.7164	39.6653	39.2056	40.1484	34.7278	33.8589	48.0741	42.1896	39.3485	40.4023	39.4928	22.5728	21.2003	21.2014	37.9311	39.7864	40.0479	39.5001	39.3687	14.9821	14.8757	12.0796	18.2891	19.3923	23.0497	20.8989	18.6003
S2 (% stance phase)	23.1433	19.385	18.8421	37.4446	36.2427	38.7167	38.7979	39.8945	36.8525	34.8301	36.7559	49.4584	44.7978	47.105	46.4778	41.8001	21.4276	21.357	20.858	35.3731	39.1884	38.7036	40.015	40.8742	17.102	12.4742	10.3702	22.8091	24.2498	21.5733	21.6102	22.9967
S3 (% stance phase)	25.8538	21.0417	19.2064	37.7254	37.8864	36.1584	38.2514	39.8679	35.8344	34.2076	36.671	52.8501	43.2832	40.7273	42.2895	44.1616	22.526	22.0857	21.5482	35.8047	36.7046	35.7003	37.5431	39.9066	12.47	12.5697	13.4209	19.6475	21.4102	21.5552	21.0445	22.2652
S4 (% stance phase)	25.1752	21.7892	21.5461	33.3904	35.1253	35.3767	35.3133	36.6796	34.9029	34.4853	37.0704	45.1595	43.0313	34.3811	33.9814	34.878	22.5716	21.9323	22.5496	33.9205	33.79	34.5327	35.868	37.5206	10.6804	11.4829	11.9901	22.9304	24.3222	24.156	26.034	31.3139
S5 (% stance phase)	23.4354	22.3826	19.9903	38.2018	38.7547	39.0999	40.3304	40.2855	35.3293	34.8347	28.3951	50.5162	48.8026	36.9779	38.285	38.0874	22.2896	23.229	21.964	36.1472	35.8133	36.974	37.1965	37.6972	18.7206	14.3856	12.6005	26.4164	24.488	25.788	25.2579	27.6012
S6 (% stance phase)	24.8607	22.4273	22.3181	34.475	36.184	37.4509	39.6478	41.5025	40.7248	35.3123	36.6292	49.1098	48.3046	39.5231	35.0752	36.2781	22.4298	23.4116	22.4432	35.4993	36.7357	37.6543	39.0177	39.197	10.9259	12.2974	12.1114	21.5493	22.4839	23.7592	24.7777	26.4709
S7 (% stance phase)	24.0904	24.1951	22.1249	39.9971	40.2868	40.827	41.9154	42.1501	41.4438	35.7118	35.6232	50.8181	51.9236	37.4457	38.4563	39.0144	23.6937	22.8085	21.9804	38.7409	40.3054	40.2084	41.3498	40.1536	17.359	12.7689	13.4178	29.3601	25.8896	25.2895	25.2154	26.9376
Mean	24.158	21.6085	20.4922	37.1502	37.6564	38.1923	39.1316	39.9408	37.8909	34.8728	35.0005	49.4266	46.0475	39.3584	39.2811	39.1018	22.5016	22.2892	21.7921	36.2024	37.4748	37.6887	38.6414	39.2454	14.6057	12.9792	12.2843	23.0003	23.1766	23.5958	23.5484	25.1694
